# Supplementary material for: Disentangling the Effects of Suicide Attempts and Psychiatric Diagnosis Based on a Genotype-Informed Dynamic Model of the Serotonin Presynapse
Source: Genes (Basel). 2025 Sep 26;16(10):1141. doi: 10.3390/genes16101141 (PMC12563504; doi:10.3390/genes16101141)
Supplement: Supplementary file 1 [file genes-16-01141-s001.zip]

Archive with 1 entries (1 files):
- genes-3858126-supplementary.pdf
